# Supplementary material for: A Polymorphism in the TMPRSS2 Gene Increases the Risk of Death in Older Patients Hospitalized with COVID-19
Source: Viruses. 2022 Nov 18;14(11):2557. doi: 10.3390/v14112557 (PMC9696669; doi:10.3390/v14112557)
Supplement: Supplementary file 1 [file viruses-14-02557-s001.zip]

Archive with 1 entries (1 files):
- viruses-2020021-supplementary.pdf
